# Supplementary material for: The Association Between Active Aging and Health-Related Quality of Life
Source: Geriatrics (Basel). 2026 Jun 17;11(3):74. doi: 10.3390/geriatrics11030074 (PMC13300381; doi:10.3390/geriatrics11030074)
Supplement: Supplementary file 1 [file geriatrics-11-00074-s001.zip]

Archive with 1 entries (1 files):
- geriatrics-4251718-supplementary.pdf
